# Supplementary material for: Single-cell profiling uncovers PTPRG-driven stemness in malignant plasma cells and signatures of treatment failure in multiple myeloma
Source: Front Immunol. 2025 Sep 18;16:1658028. doi: 10.3389/fimmu.2025.1658028 (PMC12488599; doi:10.3389/fimmu.2025.1658028)
Supplement: Supplementary Table 1 — The gene set related to the “cancer stemness” and “Cytotoxicity” function of T cells. [file Table1.xlsx]

## Sheet: Sheet1
Table S1 The gene set related to the"cancer stemness" and "Cytotoxicity" function of T cells
Gene	Function
GZMB	Cytotoxicity
GZMH	Cytotoxicity
GZMK	Cytotoxicity
GZMA	Cytotoxicity
TIA1	Cytotoxicity
PRF1	Cytotoxicity
LAMP1	Cytotoxicity
GNLY	Cytotoxicity
FASLG	Cytotoxicity
SLAMF7	Cytotoxicity
ZAP70	Cytotoxicity
CD69	Cytotoxicity
TNF	Cytotoxicity
ACSBG1	Cancer_stemness
AEN	Cancer_stemness
AGPAT5	Cancer_stemness
ARHGAP32	Cancer_stemness
ARHGAP45	Cancer_stemness
AUNIP	Cancer_stemness
B3GNT9	Cancer_stemness
BRIX1	Cancer_stemness
C3CER1	Cancer_stemness
CACYBP	Cancer_stemness
CAMKV	Cancer_stemness
CCAR2	Cancer_stemness
CCDC86	Cancer_stemness
CCNYL1	Cancer_stemness
CDCA7L	Cancer_stemness
CENPK	Cancer_stemness
CENPN	Cancer_stemness
CNIH4	Cancer_stemness
CTF2P	Cancer_stemness
DBNDD1	Cancer_stemness
DMKN	Cancer_stemness
DNTTIP2	Cancer_stemness
DPH5	Cancer_stemness
DSCC1	Cancer_stemness
DTL	Cancer_stemness
EI24	Cancer_stemness
ENHO	Cancer_stemness
EOGT	Cancer_stemness
ERCC6L	Cancer_stemness
ESRP1	Cancer_stemness
ESRP2	Cancer_stemness
FAM169A	Cancer_stemness
FAM174B	Cancer_stemness
FAM221A	Cancer_stemness
FAM222B	Cancer_stemness
FARSB	Cancer_stemness
FASTKD1	Cancer_stemness
FBXO28	Cancer_stemness
FHDC1	Cancer_stemness
GINS2	Cancer_stemness
GINS4	Cancer_stemness
HACD3	Cancer_stemness
HDGFL3	Cancer_stemness
HERC5	Cancer_stemness
HPGDS	Cancer_stemness
IGDCC4	Cancer_stemness
IGF2BP1	Cancer_stemness
IGF2BP2	Cancer_stemness
IL10	Cancer_stemness
IMMP2L	Cancer_stemness
IQSEC2	Cancer_stemness
KDF1	Cancer_stemness
KDM7A	Cancer_stemness
KLF3-AS1	Cancer_stemness
L1TD1	Cancer_stemness
LAMTOR2	Cancer_stemness
LARP1B	Cancer_stemness
LRRC8B	Cancer_stemness
LRTM1	Cancer_stemness
LSR	Cancer_stemness
LUC7L3	Cancer_stemness
MANEAL	Cancer_stemness
MAP3K20	Cancer_stemness
MND1	Cancer_stemness
MT1JP	Cancer_stemness
NDC1	Cancer_stemness
NKAIN1	Cancer_stemness
NOL11	Cancer_stemness
NOP16	Cancer_stemness
NR2C2AP	Cancer_stemness
PARPBP	Cancer_stemness
PDCD2L	Cancer_stemness
PDSS1	Cancer_stemness
PIMREG	Cancer_stemness
PLBD1	Cancer_stemness
PLEKHA8	Cancer_stemness
POLD1	Cancer_stemness
POLR1G	Cancer_stemness
PPM1J	Cancer_stemness
PPTC7	Cancer_stemness
PRPF38B	Cancer_stemness
PSMG3	Cancer_stemness
PTGES3	Cancer_stemness
PUS7	Cancer_stemness
PYCARD	Cancer_stemness
QSER1	Cancer_stemness
RCC2	Cancer_stemness
RMI2	Cancer_stemness
RMST	Cancer_stemness
RPAP3	Cancer_stemness
RPRD1A	Cancer_stemness
RPRM	Cancer_stemness
RRP15	Cancer_stemness
SCAF11	Cancer_stemness
SERBP1	Cancer_stemness
SETD6	Cancer_stemness
SH2B3	Cancer_stemness
SHISA5	Cancer_stemness
SIKE1	Cancer_stemness
SILC1	Cancer_stemness
SLAIN1	Cancer_stemness
SLC12A3	Cancer_stemness
SLC25A37	Cancer_stemness
SLC7A9	Cancer_stemness
SMCHD1	Cancer_stemness
SMPDL3B	Cancer_stemness
SNRNP40	Cancer_stemness
SSPOP	Cancer_stemness
SYNC	Cancer_stemness
TEDC2	Cancer_stemness
THYN1	Cancer_stemness
TICRR	Cancer_stemness
TMA16	Cancer_stemness
TMEM177	Cancer_stemness
TRIAP1	Cancer_stemness
TSR1	Cancer_stemness
TTLL12	Cancer_stemness
TUBB2B	Cancer_stemness
UBA6	Cancer_stemness
UTP18	Cancer_stemness
UTP20	Cancer_stemness
VAT1L	Cancer_stemness
WDR43	Cancer_stemness
WDR75	Cancer_stemness
WSCD1	Cancer_stemness
WWC2	Cancer_stemness
ZBTB17	Cancer_stemness
ZDHHC23	Cancer_stemness
ZMAT4	Cancer_stemness
ZNF544	Cancer_stemness
ZNF649	Cancer_stemness
ZNF721	Cancer_stemness
ZWILCH	Cancer_stemness
AASS	Cancer_stemness
ACTG1	Cancer_stemness
ADFP	Cancer_stemness
ADORA2B	Cancer_stemness
APEH	Cancer_stemness
ASH2L	Cancer_stemness
ATG4B	Cancer_stemness
ATIC	Cancer_stemness
ATP12A	Cancer_stemness
ATP5B	Cancer_stemness
ATP5C1	Cancer_stemness
BCAT1	Cancer_stemness
BFSP2	Cancer_stemness
BFSP2-AS1	Cancer_stemness
C12orf5	Cancer_stemness
C14orf15	Cancer_stemness
C6orf211	Cancer_stemness
CALB1	Cancer_stemness
CAMP	Cancer_stemness
CAP1	Cancer_stemness
CBR3	Cancer_stemness
CBS	Cancer_stemness
CCDC80	Cancer_stemness
CCL26	Cancer_stemness
CD9	Cancer_stemness
CDC16	Cancer_stemness
CNBP	Cancer_stemness
COQ3	Cancer_stemness
COX11	Cancer_stemness
CR1	Cancer_stemness
CSNK2B	Cancer_stemness
CYTH1	Cancer_stemness
DMD	Cancer_stemness
DNMT3B	Cancer_stemness
DNMT3L	Cancer_stemness
DPPA4	Cancer_stemness
EEF2	Cancer_stemness
EIF3C	Cancer_stemness
EIF4A1	Cancer_stemness
EPPK1	Cancer_stemness
ERVH-4	Cancer_stemness
ERVH48-1	Cancer_stemness
FABP5	Cancer_stemness
FBP1	Cancer_stemness
FKBP4	Cancer_stemness
FLVCR1	Cancer_stemness
FRAT2	Cancer_stemness
GAL	Cancer_stemness
GAPDH	Cancer_stemness
GDF3	Cancer_stemness
GLDC	Cancer_stemness
GZMB	Cancer_stemness
HESX1	Cancer_stemness
HLA-B	Cancer_stemness
HLA-F	Cancer_stemness
HM13	Cancer_stemness
HMGN4	Cancer_stemness
HSD17B4	Cancer_stemness
HUS1	Cancer_stemness
IFITM1	Cancer_stemness
IFITM3	Cancer_stemness
INA	Cancer_stemness
ITGB4BP	Cancer_stemness
JARID2	Cancer_stemness
LDHA	Cancer_stemness
LRRC47	Cancer_stemness
LST1	Cancer_stemness
MAN1C1	Cancer_stemness
MAP2K1	Cancer_stemness
MCL1	Cancer_stemness
MEOX2	Cancer_stemness
MGST1	Cancer_stemness
MID1	Cancer_stemness
MRPL15	Cancer_stemness
MRPL18	Cancer_stemness
MRPL37	Cancer_stemness
MRPS23	Cancer_stemness
MRS2L	Cancer_stemness
MT1A	Cancer_stemness
MT1E	Cancer_stemness
MT1F	Cancer_stemness
MT1G	Cancer_stemness
MT1H	Cancer_stemness
MT1X	Cancer_stemness
MT2A	Cancer_stemness
MTHFD1	Cancer_stemness
NALP2	Cancer_stemness
NANOG	Cancer_stemness
NARS	Cancer_stemness
NCEH1	Cancer_stemness
NDUFA9	Cancer_stemness
NDUFAB1	Cancer_stemness
NDUFB11	Cancer_stemness
NLRP7	Cancer_stemness
NUDC	Cancer_stemness
PAICS	Cancer_stemness
PDCL3	Cancer_stemness
PFN1	Cancer_stemness
PGK1	Cancer_stemness
PIM2	Cancer_stemness
PITPNC1	Cancer_stemness
PLS3	Cancer_stemness
PNRC2	Cancer_stemness
POU5F1	Cancer_stemness
PRDM14	Cancer_stemness
PRDX1	Cancer_stemness
PRDX3	Cancer_stemness
PRIM2A	Cancer_stemness
PROM1	Cancer_stemness
PRPS2	Cancer_stemness
PSMB3	Cancer_stemness
PSMD10	Cancer_stemness
PSME3	Cancer_stemness
RAD51AP1	Cancer_stemness
RBM3	Cancer_stemness
RPL18A	Cancer_stemness
RPL28	Cancer_stemness
RPL6	Cancer_stemness
RRAS2	Cancer_stemness
RTCB	Cancer_stemness
SEMA6A	Cancer_stemness
SFRS7	Cancer_stemness
SLC25A16	Cancer_stemness
SMS	Cancer_stemness
SRSF3	Cancer_stemness
SUCLA2	Cancer_stemness
TBRG4	Cancer_stemness
TEAD2	Cancer_stemness
TEAD4	Cancer_stemness
TERF1	Cancer_stemness
TMPO	Cancer_stemness
TPI1	Cancer_stemness
TPST2	Cancer_stemness
UBE2C	Cancer_stemness
UPP1	Cancer_stemness
UQCRH	Cancer_stemness
UTP6	Cancer_stemness
VSNL1	Cancer_stemness
WARS	Cancer_stemness
WBP11	Cancer_stemness
WDHD1	Cancer_stemness
XPO1	Cancer_stemness
YARS2	Cancer_stemness
ZBTB2	Cancer_stemness
ZNF138	Cancer_stemness
ZNF195	Cancer_stemness
ZNF432	Cancer_stemness
ZNF588	Cancer_stemness
ZNF589	Cancer_stemness
ZNF684	Cancer_stemness
ZNF79	Cancer_stemness
ZNF816	Cancer_stemness
ACAA2	Cancer_stemness
ALDH3B1	Cancer_stemness
AMT	Cancer_stemness
AP1M2	Cancer_stemness
ARFGEF1	Cancer_stemness
ATP6V0E	Cancer_stemness
ATP6V1D	Cancer_stemness
BMPR1A	Cancer_stemness
CCNB1IP1	Cancer_stemness
CDO1	Cancer_stemness
CLN5	Cancer_stemness
CNTNAP2	Cancer_stemness
COBL	Cancer_stemness
CRABP1	Cancer_stemness
CRIM1	Cancer_stemness
CRKL	Cancer_stemness
CTSL2	Cancer_stemness
CUGBP1	Cancer_stemness
CXADR	Cancer_stemness
CYP26A1	Cancer_stemness
DAPK1	Cancer_stemness
DCP2	Cancer_stemness
FGFR2	Cancer_stemness
FKBP1B	Cancer_stemness
GCH1	Cancer_stemness
GPM6B	Cancer_stemness
H3F3A	Cancer_stemness
HEY2	Cancer_stemness
HFE	Cancer_stemness
INDO	Cancer_stemness
KIF5C	Cancer_stemness
LCK	Cancer_stemness
LEFTY2	Cancer_stemness
LIN28	Cancer_stemness
LPP	Cancer_stemness
MAP7	Cancer_stemness
MBD2	Cancer_stemness
MSH6	Cancer_stemness
MYCN	Cancer_stemness
NUP210	Cancer_stemness
OVOL2	Cancer_stemness
PELI1	Cancer_stemness
PHC1	Cancer_stemness
PIPOX	Cancer_stemness
PODXL	Cancer_stemness
PPM1E	Cancer_stemness
PPP1R16B	Cancer_stemness
PRNP	Cancer_stemness
PSIP1	Cancer_stemness
RAB25	Cancer_stemness
RABGAP1L	Cancer_stemness
RND2	Cancer_stemness
RNF44	Cancer_stemness
RNMT	Cancer_stemness
SALL2	Cancer_stemness
SCNN1A	Cancer_stemness
SEMG1	Cancer_stemness
SEPHS1	Cancer_stemness
SOX2	Cancer_stemness
TACSTD1	Cancer_stemness
TDGF1	Cancer_stemness
TMEM5	Cancer_stemness
TNNI3	Cancer_stemness
TNRC9	Cancer_stemness
TRIM24	Cancer_stemness
TXNRD1	Cancer_stemness
UGT8	Cancer_stemness
ASPM	Cancer_stemness
ATAD2	Cancer_stemness
BIRC5	Cancer_stemness
BRRN1	Cancer_stemness
BUB1	Cancer_stemness
BUB1B	Cancer_stemness
C21orf45	Cancer_stemness
CCDC99	Cancer_stemness
CCNA2	Cancer_stemness
CCNB1	Cancer_stemness
CCNB2	Cancer_stemness
CDC20	Cancer_stemness
CDC7	Cancer_stemness
CDKN3	Cancer_stemness
CENPA	Cancer_stemness
CENPF	Cancer_stemness
CEP55	Cancer_stemness
CKS1B	Cancer_stemness
CKS2	Cancer_stemness
DBF4	Cancer_stemness
DLG7	Cancer_stemness
ECT2	Cancer_stemness
ESPL1	Cancer_stemness
FBXO5	Cancer_stemness
FEN1	Cancer_stemness
FOXM1	Cancer_stemness
GPSM2	Cancer_stemness
GTPBP4	Cancer_stemness
HMGB2	Cancer_stemness
HMMR	Cancer_stemness
ISG20L2	Cancer_stemness
KIAA0101	Cancer_stemness
KIF11	Cancer_stemness
KIF14	Cancer_stemness
KIF15	Cancer_stemness
KIF20A	Cancer_stemness
KIF23	Cancer_stemness
KIF2C	Cancer_stemness
KIF4A	Cancer_stemness
MAD2L1	Cancer_stemness
MCAM	Cancer_stemness
MCM4	Cancer_stemness
MCM6	Cancer_stemness
MELK	Cancer_stemness
MLF1IP	Cancer_stemness
MSH2	Cancer_stemness
MTIF2	Cancer_stemness
NCAPG	Cancer_stemness
NEK2	Cancer_stemness
NUSAP1	Cancer_stemness
OIP5	Cancer_stemness
PBK	Cancer_stemness
PDSS1	Cancer_stemness
PRC1	Cancer_stemness
PTTG1	Cancer_stemness
RACGAP1	Cancer_stemness
RAD51	Cancer_stemness
RCC1	Cancer_stemness
RFC4	Cancer_stemness
RRM2	Cancer_stemness
SKP2	Cancer_stemness
SMC2L1	Cancer_stemness
SMC4	Cancer_stemness
SNRPA1	Cancer_stemness
STMN1	Cancer_stemness
TALDO1	Cancer_stemness
TOP2A	Cancer_stemness
TPX2	Cancer_stemness
TRIP13	Cancer_stemness
TTC13	Cancer_stemness
TTK	Cancer_stemness
UCK2	Cancer_stemness
WDR67	Cancer_stemness
ZWINT	Cancer_stemness
ABCB7	Cancer_stemness
ACHE	Cancer_stemness
ACSS3	Cancer_stemness
ACVR2B	Cancer_stemness
ADD2	Cancer_stemness
AK3L1	Cancer_stemness
AKAP2	Cancer_stemness
ALDH7A1	Cancer_stemness
ALKBH7	Cancer_stemness
ANKS6	Cancer_stemness
AP1S2	Cancer_stemness
APOB	Cancer_stemness
APOC1	Cancer_stemness
APOE	Cancer_stemness
ARHGEF16	Cancer_stemness
ARID3B	Cancer_stemness
ARL2	Cancer_stemness
ARL6IP	Cancer_stemness
ATP5G3	Cancer_stemness
ATP5H	Cancer_stemness
ATPBD4	Cancer_stemness
ATPIF1	Cancer_stemness
ATXN10	Cancer_stemness
AURKB	Cancer_stemness
AUTS2	Cancer_stemness
AXIN2	Cancer_stemness
B3GAT1	Cancer_stemness
B4GALNT3	Cancer_stemness
B4GALNT4	Cancer_stemness
BAK1	Cancer_stemness
BASP1	Cancer_stemness
BAX	Cancer_stemness
BBC3	Cancer_stemness
BCL9	Cancer_stemness
BICD1	Cancer_stemness
BMP7	Cancer_stemness
BOLA2	Cancer_stemness
BTC	Cancer_stemness
BTF3L4	Cancer_stemness
C10orf35	Cancer_stemness
C12orf45	Cancer_stemness
C16orf34	Cancer_stemness
C1GALT1	Cancer_stemness
C1orf106	Cancer_stemness
C1orf108	Cancer_stemness
C20orf129	Cancer_stemness
C8orf42	Cancer_stemness
CACHD1	Cancer_stemness
CACNA2D2	Cancer_stemness
CALU	Cancer_stemness
CAP2	Cancer_stemness
CAPG	Cancer_stemness
CAPZA2	Cancer_stemness
CASP3	Cancer_stemness
CCBL1	Cancer_stemness
CCL2	Cancer_stemness
CCNC	Cancer_stemness
CCND2	Cancer_stemness
CCNE1	Cancer_stemness
CCNF	Cancer_stemness
CD200	Cancer_stemness
CD24	Cancer_stemness
CD276	Cancer_stemness
CDC14B	Cancer_stemness
CDC25A	Cancer_stemness
CDC6	Cancer_stemness
CDCA5	Cancer_stemness
CDCA7	Cancer_stemness
CDH1	Cancer_stemness
CDH3	Cancer_stemness
CDIP1	Cancer_stemness
CDR1	Cancer_stemness
CECR1	Cancer_stemness
CHCHD1	Cancer_stemness
CHEK2	Cancer_stemness
CIB2	Cancer_stemness
CITED4	Cancer_stemness
CKMT1	Cancer_stemness
CLDN10	Cancer_stemness
CLDN7	Cancer_stemness
CNKSR1	Cancer_stemness
COA1	Cancer_stemness
COX6B1	Cancer_stemness
COX7C	Cancer_stemness
CP	Cancer_stemness
CPA3	Cancer_stemness
CPXM1	Cancer_stemness
CRABP2	Cancer_stemness
CRISPLD1	Cancer_stemness
CRMP1	Cancer_stemness
CRSP2	Cancer_stemness
CRYM	Cancer_stemness
CSRP2	Cancer_stemness
CTH	Cancer_stemness
CTNNA1	Cancer_stemness
CTNNBIP1	Cancer_stemness
CYP2S1	Cancer_stemness
DCAMKL1	Cancer_stemness
DHX33	Cancer_stemness
DIDO1	Cancer_stemness
DLG3	Cancer_stemness
DNAH11	Cancer_stemness
DNAJB6	Cancer_stemness
DNMT3A	Cancer_stemness
DPY30	Cancer_stemness
DSG2	Cancer_stemness
DSP	Cancer_stemness
DUSP16	Cancer_stemness
E2F5	Cancer_stemness
EDIL3	Cancer_stemness
EFNA2	Cancer_stemness
EFR3B	Cancer_stemness
EHD3	Cancer_stemness
EIF1	Cancer_stemness
EIF2S3	Cancer_stemness
EIF3S12	Cancer_stemness
EIF4EBP1	Cancer_stemness
ENO2	Cancer_stemness
EPB41	Cancer_stemness
EPHA1	Cancer_stemness
ERBB2	Cancer_stemness
ERBB3	Cancer_stemness
ERRFI1	Cancer_stemness
ETV1	Cancer_stemness
ETV4	Cancer_stemness
EXOSC7	Cancer_stemness
EYA4	Cancer_stemness
F2RL1	Cancer_stemness
FALZ	Cancer_stemness
FAM124A	Cancer_stemness
FAM126A	Cancer_stemness
FAM46B	Cancer_stemness
FAM60A	Cancer_stemness
FAM72B	Cancer_stemness
FAM83H	Cancer_stemness
FAM84B	Cancer_stemness
FAXC	Cancer_stemness
FBXL10	Cancer_stemness
FBXO2	Cancer_stemness
FCER1G	Cancer_stemness
FGF12	Cancer_stemness
FGF18	Cancer_stemness
FGF2	Cancer_stemness
FGFR1	Cancer_stemness
FGFR3	Cancer_stemness
FGFR4	Cancer_stemness
FLAD1	Cancer_stemness
FLVCR1-AS1	Cancer_stemness
FNBP1L	Cancer_stemness
FOXA3	Cancer_stemness
FOXD3	Cancer_stemness
FUBP1	Cancer_stemness
FZD7	Cancer_stemness
FZD8	Cancer_stemness
GABARAPL1	Cancer_stemness
GABRA1	Cancer_stemness
GABRB3	Cancer_stemness
GAP43	Cancer_stemness
GARNL4	Cancer_stemness
GCHFR	Cancer_stemness
GCSAML-AS1	Cancer_stemness
GCSH	Cancer_stemness
GFPT2	Cancer_stemness
GGT5	Cancer_stemness
GGT7	Cancer_stemness
GID8	Cancer_stemness
GJA1	Cancer_stemness
GLI1	Cancer_stemness
GLI2	Cancer_stemness
GLI3	Cancer_stemness
GLT1D1	Cancer_stemness
GMNN	Cancer_stemness
GNPDA1	Cancer_stemness
GPC3	Cancer_stemness
GPC4	Cancer_stemness
GPR19	Cancer_stemness
GPR27	Cancer_stemness
GPRC5B	Cancer_stemness
GRAMD1A	Cancer_stemness
GRB7	Cancer_stemness
GSTP1	Cancer_stemness
GUCA1A	Cancer_stemness
H19	Cancer_stemness
HAPLN4	Cancer_stemness
HDHD1	Cancer_stemness
HELLS	Cancer_stemness
HIC2	Cancer_stemness
HINT1	Cancer_stemness
HIP1	Cancer_stemness
HK1	Cancer_stemness
HMGA1	Cancer_stemness
HMGB3	Cancer_stemness
HMGCR	Cancer_stemness
HNRPAB	Cancer_stemness
HNRPU	Cancer_stemness
HOOK1	Cancer_stemness
HRASLS3	Cancer_stemness
HSBP1	Cancer_stemness
HSD17B2	Cancer_stemness
HSPE1	Cancer_stemness
HTR2A	Cancer_stemness
ICMT	Cancer_stemness
IGFBPL1	Cancer_stemness
IGJ	Cancer_stemness
IGSF3	Cancer_stemness
IMPA2	Cancer_stemness
INPP5F	Cancer_stemness
INTU	Cancer_stemness
IRX2	Cancer_stemness
ISX	Cancer_stemness
ITM2C	Cancer_stemness
KALRN	Cancer_stemness
KCNQ2	Cancer_stemness
KDELC1	Cancer_stemness
KDM4A	Cancer_stemness
KIAA1166	Cancer_stemness
KIF26A	Cancer_stemness
KIF3C	Cancer_stemness
KLK8	Cancer_stemness
KNOP1	Cancer_stemness
KPNA2	Cancer_stemness
KPNA6	Cancer_stemness
KRAS	Cancer_stemness
KRT19	Cancer_stemness
KRT8	Cancer_stemness
KRTCAP3	Cancer_stemness
LAGE3	Cancer_stemness
LAPTM4B	Cancer_stemness
LARS	Cancer_stemness
LARS2	Cancer_stemness
LBH	Cancer_stemness
LDB3	Cancer_stemness
LDHD	Cancer_stemness
LEPREL2	Cancer_stemness
LIMD2	Cancer_stemness
LIN28B	Cancer_stemness
LINC01139	Cancer_stemness
LITAF	Cancer_stemness
LMNB1	Cancer_stemness
LMNB2	Cancer_stemness
LOC389906	Cancer_stemness
LOXL2	Cancer_stemness
LPCAT1	Cancer_stemness
LPHN2	Cancer_stemness
LRRN1	Cancer_stemness
LSM12	Cancer_stemness
LSM7	Cancer_stemness
LUM	Cancer_stemness
LYPLA1	Cancer_stemness
LYPLA2	Cancer_stemness
M6PR	Cancer_stemness
MACC1	Cancer_stemness
MAGED4	Cancer_stemness
MALSU1	Cancer_stemness
MAP3K5	Cancer_stemness
MAP7D3	Cancer_stemness
MAPK1	Cancer_stemness
MBL2	Cancer_stemness
MCM2	Cancer_stemness
MCM3	Cancer_stemness
MDK	Cancer_stemness
MDN1	Cancer_stemness
MED22	Cancer_stemness
MED28	Cancer_stemness
METTL13	Cancer_stemness
MFAP2	Cancer_stemness
MIAT	Cancer_stemness
MLEC	Cancer_stemness
MLF2	Cancer_stemness
MLLT11	Cancer_stemness
MON1B	Cancer_stemness
MOSC1	Cancer_stemness
MRPL11	Cancer_stemness
MRPL12	Cancer_stemness
MRPS16	Cancer_stemness
MRPS21	Cancer_stemness
MRPS26	Cancer_stemness
MRPS34	Cancer_stemness
MSL1	Cancer_stemness
MT1M	Cancer_stemness
MTA3	Cancer_stemness
MTF2	Cancer_stemness
MTHFD2	Cancer_stemness
MTL5	Cancer_stemness
MTMR9	Cancer_stemness
MYBL2	Cancer_stemness
MYCL1	Cancer_stemness
MYH10	Cancer_stemness
MYO10	Cancer_stemness
MYST1	Cancer_stemness
N4BP3	Cancer_stemness
NAP1L1	Cancer_stemness
NASP	Cancer_stemness
NAV2	Cancer_stemness
NBPF15	Cancer_stemness
NDUFA1	Cancer_stemness
NDUFA13	Cancer_stemness
NDUFA4	Cancer_stemness
NDUFS5	Cancer_stemness
NEDD4L	Cancer_stemness
NEFL	Cancer_stemness
NELFB	Cancer_stemness
NES	Cancer_stemness
NFE2L3	Cancer_stemness
NLE1	Cancer_stemness
NLGN4X	Cancer_stemness
NLN	Cancer_stemness
NME2	Cancer_stemness
NOLA3	Cancer_stemness
NOTCH3	Cancer_stemness
NR2F6	Cancer_stemness
NRBP1	Cancer_stemness
NTHL1	Cancer_stemness
NTS	Cancer_stemness
NUAK1	Cancer_stemness
NUCKS1	Cancer_stemness
NUDT1	Cancer_stemness
NUDT15	Cancer_stemness
NXN	Cancer_stemness
OGDHL	Cancer_stemness
OIP5-AS1	Cancer_stemness
OLFM1	Cancer_stemness
ORC1L	Cancer_stemness
OSBPL6	Cancer_stemness
OTX2	Cancer_stemness
PAIP2B	Cancer_stemness
PAK1	Cancer_stemness
PARP1	Cancer_stemness
PBX1	Cancer_stemness
PBX3	Cancer_stemness
PCDH1	Cancer_stemness
PCNA	Cancer_stemness
PCTK1	Cancer_stemness
PDGFA	Cancer_stemness
PDPN	Cancer_stemness
PDZK4	Cancer_stemness
PFAS	Cancer_stemness
PFKFB4	Cancer_stemness
PGD	Cancer_stemness
PGM5	Cancer_stemness
PHB	Cancer_stemness
PHB2	Cancer_stemness
PHF17	Cancer_stemness
PIF1	Cancer_stemness
PIM1	Cancer_stemness
PIN4	Cancer_stemness
PKD1-like	Cancer_stemness
PKIB	Cancer_stemness
PLCXD1	Cancer_stemness
PLD2	Cancer_stemness
PLN	Cancer_stemness
PMAIP1	Cancer_stemness
PNPLA4	Cancer_stemness
POLR2H	Cancer_stemness
POLR3G	Cancer_stemness
POLR3K	Cancer_stemness
POP7	Cancer_stemness
POSTN	Cancer_stemness
PPAT	Cancer_stemness
PPIA	Cancer_stemness
PPIH	Cancer_stemness
PPM1H	Cancer_stemness
PPP1R1A	Cancer_stemness
PPP2R1B	Cancer_stemness
PPT2	Cancer_stemness
PRDX2	Cancer_stemness
PRDX5	Cancer_stemness
PRELID1	Cancer_stemness
PRICKLE1	Cancer_stemness
PRKAB2	Cancer_stemness
PRKX	Cancer_stemness
PRMT1	Cancer_stemness
PRPS1	Cancer_stemness
PRR5	Cancer_stemness
PRSS8	Cancer_stemness
PSMA2	Cancer_stemness
PSMB2	Cancer_stemness
PSMB6	Cancer_stemness
PSRC1	Cancer_stemness
PTAR1	Cancer_stemness
PTBP1	Cancer_stemness
PTK7	Cancer_stemness
PTMA	Cancer_stemness
PTMS	Cancer_stemness
PTPRF	Cancer_stemness
PTPRN	Cancer_stemness
PTPRS	Cancer_stemness
PTPRU	Cancer_stemness
PTPRZ1	Cancer_stemness
PUNC	Cancer_stemness
PVRL2	Cancer_stemness
PXDN	Cancer_stemness
RAB34	Cancer_stemness
RAB3B	Cancer_stemness
RALY	Cancer_stemness
RAMP2	Cancer_stemness
RASGEF1A	Cancer_stemness
RASL11B	Cancer_stemness
RBM47	Cancer_stemness
RBMX	Cancer_stemness
RBPMS	Cancer_stemness
RBPMS2	Cancer_stemness
REST	Cancer_stemness
RFC3	Cancer_stemness
RHNO1	Cancer_stemness
RNASEH2A	Cancer_stemness
RNF12	Cancer_stemness
RNF149	Cancer_stemness
RNF175	Cancer_stemness
RNF41	Cancer_stemness
RNU3IP2	Cancer_stemness
RPA3	Cancer_stemness
RPL22	Cancer_stemness
RPS10	Cancer_stemness
RPS19	Cancer_stemness
RPS21	Cancer_stemness
RPS3	Cancer_stemness
RPS6KA1	Cancer_stemness
RPSA	Cancer_stemness
RYBP	Cancer_stemness
SAPCD2	Cancer_stemness
SBK1	Cancer_stemness
SC5DL	Cancer_stemness
SCAMP5	Cancer_stemness
SCG3	Cancer_stemness
SCG5	Cancer_stemness
SCGB3A2	Cancer_stemness
SCHIP1	Cancer_stemness
SDC4	Cancer_stemness
SEC61A2	Cancer_stemness
SEMA4C	Cancer_stemness
SEPN1	Cancer_stemness
SERPINB8	Cancer_stemness
SERPINB9	Cancer_stemness
SERPINH1	Cancer_stemness
SESN2	Cancer_stemness
SET	Cancer_stemness
SEZ6L2	Cancer_stemness
SFTPC	Cancer_stemness
SH2D2A	Cancer_stemness
SHF	Cancer_stemness
SIAT1	Cancer_stemness
SILV	Cancer_stemness
SKA3	Cancer_stemness
SLC16A1	Cancer_stemness
SLC25A11	Cancer_stemness
SLC25A29	Cancer_stemness
SLC25A6	Cancer_stemness
SLC29A1	Cancer_stemness
SLC2A1	Cancer_stemness
SLC2A3	Cancer_stemness
SLC39A1	Cancer_stemness
SLC39A10	Cancer_stemness
SLC3A2	Cancer_stemness
SLC6A6	Cancer_stemness
SLCO1A2	Cancer_stemness
SNHG16	Cancer_stemness
SNORD22	Cancer_stemness
SNRPB	Cancer_stemness
SNRPF	Cancer_stemness
SNRPN	Cancer_stemness
SNX24	Cancer_stemness
SNX27	Cancer_stemness
SOCS1	Cancer_stemness
SORL1	Cancer_stemness
SOX13	Cancer_stemness
SOX4	Cancer_stemness
SPINT1	Cancer_stemness
SPINT2	Cancer_stemness
SPON1	Cancer_stemness
SPRY2	Cancer_stemness
SPRY4	Cancer_stemness
SRSF10	Cancer_stemness
SSBP3	Cancer_stemness
SSR4	Cancer_stemness
ST8SIA1	Cancer_stemness
STC2	Cancer_stemness
STK17A	Cancer_stemness
STK26	Cancer_stemness
STK35	Cancer_stemness
SUV420H1	Cancer_stemness
SYT6	Cancer_stemness
TAC3	Cancer_stemness
TBC1D16	Cancer_stemness
TBCD	Cancer_stemness
TCEA1	Cancer_stemness
TCF7L1	Cancer_stemness
TDG	Cancer_stemness
TFAP2C	Cancer_stemness
TGFB2	Cancer_stemness
TGIF2	Cancer_stemness
THOP1	Cancer_stemness
THY1	Cancer_stemness
TIMM17B	Cancer_stemness
TLE1	Cancer_stemness
TMEFF1	Cancer_stemness
TMEM132A	Cancer_stemness
TMEM169	Cancer_stemness
TMEM261	Cancer_stemness
TMEM50B	Cancer_stemness
TMSB15B	Cancer_stemness
TNC	Cancer_stemness
TNFRSF8	Cancer_stemness
TOMM40	Cancer_stemness
TPM1	Cancer_stemness
TRAF4	Cancer_stemness
TRNP1	Cancer_stemness
TSPAN33	Cancer_stemness
TSPAN6	Cancer_stemness
TSR2	Cancer_stemness
TTC19	Cancer_stemness
TUBB2	Cancer_stemness
UCHL1	Cancer_stemness
UGP2	Cancer_stemness
UNC13A	Cancer_stemness
UNC5B	Cancer_stemness
VASH2	Cancer_stemness
VAV2	Cancer_stemness
VCAN	Cancer_stemness
VPS25	Cancer_stemness
WBP1	Cancer_stemness
WDR72	Cancer_stemness
WDR9	Cancer_stemness
WDR92	Cancer_stemness
WFDC2	Cancer_stemness
WNK2	Cancer_stemness
WRNIP1	Cancer_stemness
YARS	Cancer_stemness
YWHAG	Cancer_stemness
ZBTB39	Cancer_stemness
ZDHHC18	Cancer_stemness
ZDHHC5	Cancer_stemness
ZFP82	Cancer_stemness
ZFR2	Cancer_stemness
ZIC2	Cancer_stemness
ZIK1	Cancer_stemness
ZMYM3	Cancer_stemness
ZMYND8	Cancer_stemness
ZNF217	Cancer_stemness
ZNF232	Cancer_stemness
ZNF281	Cancer_stemness
ZNF286A	Cancer_stemness
ZNF398	Cancer_stemness
ZNF423	Cancer_stemness
ZNF473	Cancer_stemness
ZNF496	Cancer_stemness
ZNF578	Cancer_stemness
ZNF697	Cancer_stemness
ZNF829	Cancer_stemness
ZNRF3	Cancer_stemness
ZSCAN26	Cancer_stemness
AARS	Cancer_stemness
ABCE1	Cancer_stemness
ABHD9	Cancer_stemness
ACTA1	Cancer_stemness
ACTC	Cancer_stemness
ACTN3	Cancer_stemness
ADAM19	Cancer_stemness
ADAM23	Cancer_stemness
ADCY2	Cancer_stemness
ADM	Cancer_stemness
ADNP	Cancer_stemness
ADSL	Cancer_stemness
AFP	Cancer_stemness
AGL	Cancer_stemness
AGPS	Cancer_stemness
AK3	Cancer_stemness
AKAP1	Cancer_stemness
ALPL	Cancer_stemness
AMD1	Cancer_stemness
AMMECR1	Cancer_stemness
ANAPC1	Cancer_stemness
ANK2	Cancer_stemness
ANKHD1	Cancer_stemness
ANKRD10	Cancer_stemness
APBB2	Cancer_stemness
APEX1	Cancer_stemness
API5	Cancer_stemness
APPBP1	Cancer_stemness
ARF3	Cancer_stemness
ARHGAP19	Cancer_stemness
ARHGAP8	Cancer_stemness
ARL8	Cancer_stemness
ARNTL2	Cancer_stemness
ASS	Cancer_stemness
ATE1	Cancer_stemness
ATP1A2	Cancer_stemness
ATP1B3	Cancer_stemness
ATXN7L1	Cancer_stemness
B3GNT7	Cancer_stemness
BCCIP	Cancer_stemness
BCL2L12	Cancer_stemness
BCOR	Cancer_stemness
BLM	Cancer_stemness
BMP2K	Cancer_stemness
BOP1	Cancer_stemness
BRAF	Cancer_stemness
BST2	Cancer_stemness
BUB3	Cancer_stemness
BXDC1	Cancer_stemness
BZW1	Cancer_stemness
C10orf18	Cancer_stemness
C10orf89	Cancer_stemness
C11orf23	Cancer_stemness
C11orf73	Cancer_stemness
C11orf82	Cancer_stemness
C12orf11	Cancer_stemness
C13orf7	Cancer_stemness
C14orf104	Cancer_stemness
C14orf106	Cancer_stemness
C14orf115	Cancer_stemness
C14orf94	Cancer_stemness
C15orf15	Cancer_stemness
C1QBP	Cancer_stemness
C1QDC1	Cancer_stemness
C1orf121	Cancer_stemness
C1orf163	Cancer_stemness
C1orf38	Cancer_stemness
C20orf160	Cancer_stemness
C20orf6	Cancer_stemness
C20orf72	Cancer_stemness
C2orf29	Cancer_stemness
C2orf31	Cancer_stemness
C2orf56	Cancer_stemness
C6orf115	Cancer_stemness
C6orf139	Cancer_stemness
C6orf66	Cancer_stemness
C9orf77	Cancer_stemness
CA11	Cancer_stemness
CABLES1	Cancer_stemness
CACNA2D3	Cancer_stemness
CADPS2	Cancer_stemness
CARHSP1	Cancer_stemness
CBX3	Cancer_stemness
CBX5	Cancer_stemness
CCAR1	Cancer_stemness
CCDC5	Cancer_stemness
CCKBR	Cancer_stemness
CCRN4L	Cancer_stemness
CCT5	Cancer_stemness
CCT8	Cancer_stemness
CD2AP	Cancer_stemness
CDA	Cancer_stemness
CDH6	Cancer_stemness
CDT1	Cancer_stemness
CDYL	Cancer_stemness
CEBPZ	Cancer_stemness
CECR6	Cancer_stemness
CENPE	Cancer_stemness
CENPH	Cancer_stemness
CHAF1A	Cancer_stemness
CHAF1B	Cancer_stemness
CHD1	Cancer_stemness
CHEK1	Cancer_stemness
CHGA	Cancer_stemness
CHORDC1	Cancer_stemness
CHST4	Cancer_stemness
CHST7	Cancer_stemness
CHST8	Cancer_stemness
CISD1	Cancer_stemness
CKAP2	Cancer_stemness
CKAP5	Cancer_stemness
CLDN6	Cancer_stemness
CLIC4	Cancer_stemness
CNOT7	Cancer_stemness
COCH	Cancer_stemness
COL18A1	Cancer_stemness
COX6A1	Cancer_stemness
CPSF5	Cancer_stemness
CRLF1	Cancer_stemness
CSE1L	Cancer_stemness
CST1	Cancer_stemness
CTBP2	Cancer_stemness
CTCF	Cancer_stemness
CTPS2	Cancer_stemness
CTSC	Cancer_stemness
CXCL12	Cancer_stemness
CXXC6	Cancer_stemness
CXorf15	Cancer_stemness
DARS2	Cancer_stemness
DDX18	Cancer_stemness
DDX21	Cancer_stemness
DDX25	Cancer_stemness
DDX46	Cancer_stemness
DEK	Cancer_stemness
DEPDC1B	Cancer_stemness
DHFR	Cancer_stemness
DHFRL1	Cancer_stemness
DHX29	Cancer_stemness
DHX9	Cancer_stemness
DIAPH2	Cancer_stemness
DKC1	Cancer_stemness
DLAT	Cancer_stemness
DNA2L	Cancer_stemness
DPP3	Cancer_stemness
DPYSL3	Cancer_stemness
DPYSL5	Cancer_stemness
DTYMK	Cancer_stemness
DUT	Cancer_stemness
EEF1A1	Cancer_stemness
EEF1E1	Cancer_stemness
EFCBP1	Cancer_stemness
EFS	Cancer_stemness
EFTUD1	Cancer_stemness
EGFL4	Cancer_stemness
EGLN3	Cancer_stemness
EIF1AX	Cancer_stemness
EIF2S1	Cancer_stemness
EIF3S10	Cancer_stemness
EIF3S3	Cancer_stemness
EIF3S6	Cancer_stemness
EIF3S9	Cancer_stemness
EIF4E	Cancer_stemness
EIF5B	Cancer_stemness
ELOVL6	Cancer_stemness
ENAH	Cancer_stemness
ENPP1	Cancer_stemness
EOMES	Cancer_stemness
EPB41L4B	Cancer_stemness
EPRS	Cancer_stemness
EXOSC2	Cancer_stemness
EXOSC5	Cancer_stemness
EXOSC9	Cancer_stemness
EXTL2	Cancer_stemness
FAM131B	Cancer_stemness
FAM29A	Cancer_stemness
FAM72A	Cancer_stemness
FANCG	Cancer_stemness
FANCL	Cancer_stemness
FCHO1	Cancer_stemness
FEZ1	Cancer_stemness
FGF13	Cancer_stemness
FIGNL1	Cancer_stemness
FKBP3	Cancer_stemness
FKBP5	Cancer_stemness
FLJ20674	Cancer_stemness
FNBP3	Cancer_stemness
FOXN3	Cancer_stemness
FOXO1	Cancer_stemness
FRAS1	Cancer_stemness
FSD1	Cancer_stemness
FXR1	Cancer_stemness
G3BP1	Cancer_stemness
G3BP2	Cancer_stemness
GABRA5	Cancer_stemness
GAD1	Cancer_stemness
GALNT1	Cancer_stemness
GALNT12	Cancer_stemness
GART	Cancer_stemness
GCLC	Cancer_stemness
GEMIN4	Cancer_stemness
GJA7	Cancer_stemness
GLMN	Cancer_stemness
GLS2	Cancer_stemness
GMFB	Cancer_stemness
GNAL	Cancer_stemness
GNG4	Cancer_stemness
GNL2	Cancer_stemness
GNL3	Cancer_stemness
GNPTAB	Cancer_stemness
GPR	Cancer_stemness
GPR160	Cancer_stemness
GPR23	Cancer_stemness
GPR64	Cancer_stemness
GRB14	Cancer_stemness
GRPR	Cancer_stemness
GRTP1	Cancer_stemness
GSG2	Cancer_stemness
GTF2E1	Cancer_stemness
GULP1	Cancer_stemness
GYG2	Cancer_stemness
GYLTL1B	Cancer_stemness
H2AFX	Cancer_stemness
HAS3	Cancer_stemness
HDAC2	Cancer_stemness
HIST1H2BG	Cancer_stemness
HIST1H4K	Cancer_stemness
HLTF	Cancer_stemness
HMBS	Cancer_stemness
HMGN2	Cancer_stemness
HNRNPA1	Cancer_stemness
HNRNPL	Cancer_stemness
HOMER1	Cancer_stemness
HPCL2	Cancer_stemness
HPS3	Cancer_stemness
HRMT1L3	Cancer_stemness
HSD11B2	Cancer_stemness
HSP90B1	Cancer_stemness
HSPA14	Cancer_stemness
HSPA4	Cancer_stemness
HSPA8	Cancer_stemness
HSPA9B	Cancer_stemness
HSPD1	Cancer_stemness
HTR1D	Cancer_stemness
Hs.105196	Cancer_stemness
Hs.173497	Cancer_stemness
Hs.178761	Cancer_stemness
Hs.40154	Cancer_stemness
Hs.60548	Cancer_stemness
ID1	Cancer_stemness
IDH1	Cancer_stemness
IFI30	Cancer_stemness
IGF2BP3	Cancer_stemness
IGFBP2	Cancer_stemness
IL17RD	Cancer_stemness
ILF3	Cancer_stemness
IMPA1	Cancer_stemness
IMPDH2	Cancer_stemness
IPO7	Cancer_stemness
IPO9	Cancer_stemness
IQGAP2	Cancer_stemness
ITGA6	Cancer_stemness
ITGB1BP3	Cancer_stemness
ITGB5	Cancer_stemness
ITPR3	Cancer_stemness
ITSN1	Cancer_stemness
JMJD1C	Cancer_stemness
JMY	Cancer_stemness
KAL1	Cancer_stemness
KCNK5	Cancer_stemness
KCNN2	Cancer_stemness
KCNS3	Cancer_stemness
KCTD14	Cancer_stemness
KIAA0020	Cancer_stemness
KIAA0114	Cancer_stemness
KIAA0179	Cancer_stemness
KIAA0922	Cancer_stemness
KIAA1274	Cancer_stemness
KIAA1287	Cancer_stemness
KIAA1553	Cancer_stemness
KIAA1712	Cancer_stemness
KIF1A	Cancer_stemness
KIFC2	Cancer_stemness
KLHL7	Cancer_stemness
KLKB1	Cancer_stemness
KNTC1	Cancer_stemness
KNTC2	Cancer_stemness
KRR1	Cancer_stemness
KRT18	Cancer_stemness
LARP7	Cancer_stemness
LDB2	Cancer_stemness
LECT1	Cancer_stemness
LEFTY1	Cancer_stemness
LGALS1	Cancer_stemness
LGALS8	Cancer_stemness
LGR4	Cancer_stemness
LIG1	Cancer_stemness
LINGO1	Cancer_stemness
LOC112885	Cancer_stemness
LOC134492	Cancer_stemness
LOC138255	Cancer_stemness
LOC144097	Cancer_stemness
LOC157627	Cancer_stemness
LOC90806	Cancer_stemness
LRIG1	Cancer_stemness
LRP8	Cancer_stemness
LSM5	Cancer_stemness
LSM6	Cancer_stemness
LUC7L	Cancer_stemness
LYAR	Cancer_stemness
MAD2L2	Cancer_stemness
MAL2	Cancer_stemness
MAN2A1	Cancer_stemness
MAP4K1	Cancer_stemness
MARS	Cancer_stemness
MARVELD2	Cancer_stemness
MARVELD3	Cancer_stemness
MASTL	Cancer_stemness
MAT2A	Cancer_stemness
MAT2B	Cancer_stemness
MATK	Cancer_stemness
MATR3	Cancer_stemness
MCM10	Cancer_stemness
MCM5	Cancer_stemness
MCM7	Cancer_stemness
MEST	Cancer_stemness
METAP1	Cancer_stemness
METTL3	Cancer_stemness
METTL8	Cancer_stemness
MFAP3L	Cancer_stemness
MFGE8	Cancer_stemness
MGEA5	Cancer_stemness
MICB	Cancer_stemness
MKI67IP	Cancer_stemness
MLLT10	Cancer_stemness
MLSTD1	Cancer_stemness
MMP1	Cancer_stemness
MMP25	Cancer_stemness
MRE11A	Cancer_stemness
MRPL1	Cancer_stemness
MRPL42	Cancer_stemness
MRPS30	Cancer_stemness
MRPS9	Cancer_stemness
MYB	Cancer_stemness
MYC	Cancer_stemness
MYEF2	Cancer_stemness
MYL7	Cancer_stemness
MYO5C	Cancer_stemness
MYOHD1	Cancer_stemness
MYRIP	Cancer_stemness
MYST2	Cancer_stemness
NAP1L2	Cancer_stemness
NAP1L3	Cancer_stemness
NARG1	Cancer_stemness
NARG2	Cancer_stemness
NBR2	Cancer_stemness
NCL	Cancer_stemness
NCOA6IP	Cancer_stemness
NFYB	Cancer_stemness
NIPBL	Cancer_stemness
NIPSNAP1	Cancer_stemness
NLGN4Y	Cancer_stemness
NME1	Cancer_stemness
NMU	Cancer_stemness
NOC3L	Cancer_stemness
NODAL	Cancer_stemness
NOL5A	Cancer_stemness
NOLC1	Cancer_stemness
NOVA1	Cancer_stemness
NPM1	Cancer_stemness
NPM3	Cancer_stemness
NPTX2	Cancer_stemness
NR6A1	Cancer_stemness
NSD1	Cancer_stemness
NUBP1	Cancer_stemness
NUDT5	Cancer_stemness
NUFIP1	Cancer_stemness
NUP107	Cancer_stemness
NUP160	Cancer_stemness
NUP205	Cancer_stemness
NUP35	Cancer_stemness
NUP37	Cancer_stemness
NUP54	Cancer_stemness
NUP62	Cancer_stemness
NUP88	Cancer_stemness
OAZ2	Cancer_stemness
OAZIN	Cancer_stemness
OCLN	Cancer_stemness
ORC2L	Cancer_stemness
ORC3L	Cancer_stemness
OSBPL9	Cancer_stemness
PAK1IP1	Cancer_stemness
PANK2	Cancer_stemness
PASK	Cancer_stemness
PAWR	Cancer_stemness
PAXIP1L	Cancer_stemness
PBEF1	Cancer_stemness
PCNT1	Cancer_stemness
PDCD2	Cancer_stemness
PDE6G	Cancer_stemness
PDE9A	Cancer_stemness
PDK1	Cancer_stemness
PFDN4	Cancer_stemness
PGM1	Cancer_stemness
PHIP	Cancer_stemness
PIGW	Cancer_stemness
PIK3CB	Cancer_stemness
PITX2	Cancer_stemness
PKD2	Cancer_stemness
PKP4	Cancer_stemness
PLA2G3	Cancer_stemness
PLCB3	Cancer_stemness
PLCL2	Cancer_stemness
PLK4	Cancer_stemness
PLP1	Cancer_stemness
PLS1	Cancer_stemness
PNMT	Cancer_stemness
PNN	Cancer_stemness
POLA	Cancer_stemness
POLD1	Cancer_stemness
POLE2	Cancer_stemness
POLR1B	Cancer_stemness
POLR2D	Cancer_stemness
POU2F1	Cancer_stemness
PPAP2A	Cancer_stemness
PPAP2C	Cancer_stemness
PPM1B	Cancer_stemness
PPP1CC	Cancer_stemness
PPP2R2B	Cancer_stemness
PRIM1	Cancer_stemness
PRKAA2	Cancer_stemness
PRKCB1	Cancer_stemness
PRKCI	Cancer_stemness
PRKCQ	Cancer_stemness
PRKDC	Cancer_stemness
PRODH	Cancer_stemness
PRR6	Cancer_stemness
PSMA3	Cancer_stemness
PTPN2	Cancer_stemness
PTPRG	Cancer_stemness
PUS1	Cancer_stemness
PVRL3	Cancer_stemness
PWP2H	Cancer_stemness
PYCR2	Cancer_stemness
RAD54B	Cancer_stemness
RANBP5	Cancer_stemness
RARRES2	Cancer_stemness
RBBP6	Cancer_stemness
RBBP8	Cancer_stemness
RBM13	Cancer_stemness
RBM14	Cancer_stemness
RBM28	Cancer_stemness
RBM39	Cancer_stemness
RBPSUH	Cancer_stemness
RECQL	Cancer_stemness
RET	Cancer_stemness
RFC2	Cancer_stemness
RFC5	Cancer_stemness
RGMA	Cancer_stemness
RGS17	Cancer_stemness
RIF1	Cancer_stemness
RMI1	Cancer_stemness
RNF125	Cancer_stemness
RNF138	Cancer_stemness
ROBO1	Cancer_stemness
ROR1	Cancer_stemness
RPL12	Cancer_stemness
RPL24	Cancer_stemness
RPL39L	Cancer_stemness
RPL4	Cancer_stemness
RPL7	Cancer_stemness
RPLP0	Cancer_stemness
RPS2	Cancer_stemness
RPS24	Cancer_stemness
RRM1	Cancer_stemness
RRS1	Cancer_stemness
RUVBL1	Cancer_stemness
SACS	Cancer_stemness
SALL1	Cancer_stemness
SALL3	Cancer_stemness
SALL4	Cancer_stemness
SCLY	Cancer_stemness
SEC22C	Cancer_stemness
SEC5L1	Cancer_stemness
SEMA3A	Cancer_stemness
SEMA5B	Cancer_stemness
SENP3	Cancer_stemness
SF3A1	Cancer_stemness
SFRP1	Cancer_stemness
SFRP2	Cancer_stemness
SFRS1	Cancer_stemness
SFRS11	Cancer_stemness
SFRS18	Cancer_stemness
SIL	Cancer_stemness
SIRT1	Cancer_stemness
SKIL	Cancer_stemness
SLC13A3	Cancer_stemness
SLC1A5	Cancer_stemness
SLC29A2	Cancer_stemness
SLC38A1	Cancer_stemness
SLC4A11	Cancer_stemness
SLC5A6	Cancer_stemness
SLC6A8	Cancer_stemness
SLC7A3	Cancer_stemness
SLC7A8	Cancer_stemness
SMARCA5	Cancer_stemness
SMC6L1	Cancer_stemness
SNRPA	Cancer_stemness
SNRPD2	Cancer_stemness
SNRPD3	Cancer_stemness
SNTB1	Cancer_stemness
SORD	Cancer_stemness
SOX11	Cancer_stemness
SOX3	Cancer_stemness
SPAG5	Cancer_stemness
SPRY1	Cancer_stemness
SRP72	Cancer_stemness
SRRM1	Cancer_stemness
SS18L2	Cancer_stemness
SSB	Cancer_stemness
SSBP1	Cancer_stemness
STC1	Cancer_stemness
STRBP	Cancer_stemness
SUPT16H	Cancer_stemness
SWAP70	Cancer_stemness
SYNGR3	Cancer_stemness
Spc25	Cancer_stemness
TACC3	Cancer_stemness
TAF4B	Cancer_stemness
TAF9L	Cancer_stemness
TARS	Cancer_stemness
TFAM	Cancer_stemness
TFRC	Cancer_stemness
THOC1	Cancer_stemness
THRAP6	Cancer_stemness
TIA1	Cancer_stemness
TIMP4	Cancer_stemness
TIPIN	Cancer_stemness
TK1	Cancer_stemness
TKT	Cancer_stemness
TMSL8	Cancer_stemness
TNNT1	Cancer_stemness
TNPO1	Cancer_stemness
TNPO3	Cancer_stemness
TPD52	Cancer_stemness
TPM3	Cancer_stemness
TRERF1	Cancer_stemness
TRIM14	Cancer_stemness
TRIM2	Cancer_stemness
TRIM22	Cancer_stemness
TRIM36	Cancer_stemness
TRIP8	Cancer_stemness
TTF2	Cancer_stemness
TUBA1	Cancer_stemness
TUBB	Cancer_stemness
TUBB6	Cancer_stemness
TXNDC	Cancer_stemness
UACA	Cancer_stemness
UBA2	Cancer_stemness
UBE1C	Cancer_stemness
UGCGL1	Cancer_stemness
UNC5D	Cancer_stemness
UNG	Cancer_stemness
USO1	Cancer_stemness
USP1	Cancer_stemness
USP28	Cancer_stemness
USP32	Cancer_stemness
USP44	Cancer_stemness
USP46	Cancer_stemness
USP9X	Cancer_stemness
USP9Y	Cancer_stemness
UTF1	Cancer_stemness
VANGL2	Cancer_stemness
VBP1	Cancer_stemness
VENTX2	Cancer_stemness
VRK1	Cancer_stemness
WBSCR16	Cancer_stemness
WBSCR17	Cancer_stemness
WDR12	Cancer_stemness
WDR3	Cancer_stemness
WDR4	Cancer_stemness
WDSOF1	Cancer_stemness
XRCC5	Cancer_stemness
YBX2	Cancer_stemness
YTHDF2	Cancer_stemness
ZBTB3	Cancer_stemness
ZFP42	Cancer_stemness
ZIC3	Cancer_stemness
ZNF117	Cancer_stemness
ZNF146	Cancer_stemness
ZNF198	Cancer_stemness
ZNF257	Cancer_stemness
ZNF267	Cancer_stemness
ZNF273	Cancer_stemness
ZNF331	Cancer_stemness
ZNF43	Cancer_stemness
ZNF447	Cancer_stemness
ZNF505	Cancer_stemness
ZNF518	Cancer_stemness
ZNF553	Cancer_stemness
ZNF567	Cancer_stemness
ZNF614	Cancer_stemness
ZNF638	Cancer_stemness
ZNF770	Cancer_stemness
ZRF1	Cancer_stemness
ZSCAN10	Cancer_stemness
GSH1	Cancer_stemness
LDHB	Cancer_stemness
TUBB4	Cancer_stemness
DUSP6	Cancer_stemness
FAM162A	Cancer_stemness
ANKRD10-IT1	Cancer_stemness
B3GALT5	Cancer_stemness
C12orf35	Cancer_stemness
CBL	Cancer_stemness
ESRG	Cancer_stemness
FAM199X	Cancer_stemness
FOXH1	Cancer_stemness
G2E3	Cancer_stemness
GATA6	Cancer_stemness
HAND1	Cancer_stemness
IL6ST	Cancer_stemness
LIFR	Cancer_stemness
LINC00545	Cancer_stemness
MUM1	Cancer_stemness
NANOS1	Cancer_stemness
NT5DC1	Cancer_stemness
PUM1	Cancer_stemness
PUM2	Cancer_stemness
RFWD3	Cancer_stemness
SOX1	Cancer_stemness
SOX17	Cancer_stemness
STAT3	Cancer_stemness
TCF3	Cancer_stemness
TRIM71	Cancer_stemness
TRMT1	Cancer_stemness
TRMT13	Cancer_stemness
UFM1	Cancer_stemness
ACAD8	Cancer_stemness
ADH5	Cancer_stemness
ALDOC	Cancer_stemness
AMOTL2	Cancer_stemness
ANP32E	Cancer_stemness
ATP5J	Cancer_stemness
ATP5O	Cancer_stemness
AURKA	Cancer_stemness
BANF1	Cancer_stemness
BTF3	Cancer_stemness
C11orf48	Cancer_stemness
C2orf47	Cancer_stemness
CCND1	Cancer_stemness
CDC34	Cancer_stemness
CDCA3	Cancer_stemness
CDCA8	Cancer_stemness
CDK4	Cancer_stemness
CDKN1C	Cancer_stemness
CLPP	Cancer_stemness
COX4NB	Cancer_stemness
COX5B	Cancer_stemness
CYCS	Cancer_stemness
DAP3	Cancer_stemness
DNMT1	Cancer_stemness
E2F3	Cancer_stemness
EBNA1BP2	Cancer_stemness
ECHS1	Cancer_stemness
EIF2S2	Cancer_stemness
EIF3S2	Cancer_stemness
EIF3S6IP	Cancer_stemness
EIF4B	Cancer_stemness
ENO1	Cancer_stemness
ERP29	Cancer_stemness
ETFA	Cancer_stemness
EXO1	Cancer_stemness
FAM136A	Cancer_stemness
FARSA	Cancer_stemness
FBL	Cancer_stemness
FDPS	Cancer_stemness
FH	Cancer_stemness
GARS	Cancer_stemness
GEMIN6	Cancer_stemness
GLO1	Cancer_stemness
GNA14	Cancer_stemness
GSPT2	Cancer_stemness
GTSE1	Cancer_stemness
HADH	Cancer_stemness
HAT1	Cancer_stemness
HDAC1	Cancer_stemness
HN1	Cancer_stemness
HNRPK	Cancer_stemness
IARS	Cancer_stemness
KIF22	Cancer_stemness
LSM10	Cancer_stemness
LSM2	Cancer_stemness
LSM4	Cancer_stemness
MAPK13	Cancer_stemness
MID1IP1	Cancer_stemness
MRPL13	Cancer_stemness
MRPL16	Cancer_stemness
MRPL39	Cancer_stemness
MRPL4	Cancer_stemness
MRPS17	Cancer_stemness
MRPS18B	Cancer_stemness
MRPS2	Cancer_stemness
MRPS28	Cancer_stemness
MRPS36	Cancer_stemness
MRTO4	Cancer_stemness
NCAPD2	Cancer_stemness
NCBP2	Cancer_stemness
NDUFA11	Cancer_stemness
NDUFB10	Cancer_stemness
NDUFB7	Cancer_stemness
NDUFB8	Cancer_stemness
NDUFS2	Cancer_stemness
NHP2	Cancer_stemness
NIP7	Cancer_stemness
NME4	Cancer_stemness
NONO	Cancer_stemness
NOP2	Cancer_stemness
NSBP1	Cancer_stemness
NT5DC2	Cancer_stemness
PA2G4	Cancer_stemness
PABPC1	Cancer_stemness
PDHA1	Cancer_stemness
PDIA4	Cancer_stemness
PHF5A	Cancer_stemness
PLK1	Cancer_stemness
POLR2F	Cancer_stemness
PPM1G	Cancer_stemness
PPP4C	Cancer_stemness
PSMA5	Cancer_stemness
PSMA7	Cancer_stemness
PSMB5	Cancer_stemness
PSMD14	Cancer_stemness
RAD18	Cancer_stemness
RAD23B	Cancer_stemness
RCN2	Cancer_stemness
RNPS1	Cancer_stemness
RPA2	Cancer_stemness
RPL10A	Cancer_stemness
RPL13	Cancer_stemness
RPL27A	Cancer_stemness
RPP40	Cancer_stemness
RPS12	Cancer_stemness
RPS16	Cancer_stemness
RPS23	Cancer_stemness
RPS27	Cancer_stemness
RPS5	Cancer_stemness
RPS8	Cancer_stemness
RUVBL2	Cancer_stemness
SARS	Cancer_stemness
SDHC	Cancer_stemness
SDHD	Cancer_stemness
SEPHS2	Cancer_stemness
SLC25A5	Cancer_stemness
SNRPD1	Cancer_stemness
SNX5	Cancer_stemness
SQLE	Cancer_stemness
SS18	Cancer_stemness
STIP1	Cancer_stemness
STOML2	Cancer_stemness
SUMO1	Cancer_stemness
TCF19	Cancer_stemness
TCOF1	Cancer_stemness
THOC3	Cancer_stemness
TIMM13	Cancer_stemness
TIMM44	Cancer_stemness
TIMM8A	Cancer_stemness
TIMM8B	Cancer_stemness
TP53	Cancer_stemness
TRIP6	Cancer_stemness
U2AF1	Cancer_stemness
UBE2G1	Cancer_stemness
UBE2V2	Cancer_stemness
UGDH	Cancer_stemness
UQCR	Cancer_stemness
WDR77	Cancer_stemness
WEE1	Cancer_stemness
YAP1	Cancer_stemness
YY1	Cancer_stemness
ZNF22	Cancer_stemness
AIG1	Cancer_stemness
BEX1	Cancer_stemness
CCDC34	Cancer_stemness
CEP70	Cancer_stemness
CLGN	Cancer_stemness
EPDR1	Cancer_stemness
GPR125	Cancer_stemness
IFT81	Cancer_stemness
KDM5B	Cancer_stemness
LRRC16	Cancer_stemness
MBOAT2	Cancer_stemness
ACY1	Cancer_stemness
AHI1	Cancer_stemness
ALDH18A1	Cancer_stemness
ANGPT1	Cancer_stemness
ATP2C1	Cancer_stemness
B3GALNT1	Cancer_stemness
BAALC	Cancer_stemness
BBX	Cancer_stemness
BIVM	Cancer_stemness
CHCHD3	Cancer_stemness
CMTM4	Cancer_stemness
CUTA	Cancer_stemness
CXXC5	Cancer_stemness
DPY19L3	Cancer_stemness
DVL3	Cancer_stemness
EFCAB2	Cancer_stemness
EFHA2	Cancer_stemness
EHBP1	Cancer_stemness
ELN	Cancer_stemness
EPM2AIP1	Cancer_stemness
FAM98A	Cancer_stemness
GOLGB1	Cancer_stemness
GOPC	Cancer_stemness
GPAM	Cancer_stemness
GSTA4	Cancer_stemness
GSTM1	Cancer_stemness
GTF2H2	Cancer_stemness
LDOC1L	Cancer_stemness
LGALS3BP	Cancer_stemness
LOC81691	Cancer_stemness
LRP6	Cancer_stemness
MEIS1	Cancer_stemness
MNS1	Cancer_stemness
MUT	Cancer_stemness
NAP1L5	Cancer_stemness
NDN	Cancer_stemness
NEK1	Cancer_stemness
NENF	Cancer_stemness
NRIP1	Cancer_stemness
OBSL1	Cancer_stemness
PAPSS1	Cancer_stemness
PDE1A	Cancer_stemness
PHGDH	Cancer_stemness
PHYH	Cancer_stemness
PIGF	Cancer_stemness
PLEKHA5	Cancer_stemness
PPIL4	Cancer_stemness
PRDM16	Cancer_stemness
PTPN11	Cancer_stemness
RAB7B	Cancer_stemness
RHOBTB3	Cancer_stemness
SEH1L	Cancer_stemness
SEPP1	Cancer_stemness
SERPING1	Cancer_stemness
SLC2A10	Cancer_stemness
SMAD5	Cancer_stemness
SPAG9	Cancer_stemness
SV2A	Cancer_stemness
TBL1XR1	Cancer_stemness
TIMP3	Cancer_stemness
TMEM9	Cancer_stemness
TP53BP1	Cancer_stemness
TPR	Cancer_stemness
TRO	Cancer_stemness
TSC22D1	Cancer_stemness
TSPYL5	Cancer_stemness
WHSC1	Cancer_stemness
ZMYM4	Cancer_stemness
ZNF135	Cancer_stemness
ZNF326	Cancer_stemness
ZNF334	Cancer_stemness
ZNF410	Cancer_stemness
ZNF470	Cancer_stemness
ZNF667	Cancer_stemness
ZNF70	Cancer_stemness
ZNF85	Cancer_stemness
ABCA13	Cancer_stemness
AGBL3	Cancer_stemness
ANKRD28	Cancer_stemness
AREG	Cancer_stemness
ATP8B4	Cancer_stemness
B4GALT6	Cancer_stemness
BEND4	Cancer_stemness
BSPRY	Cancer_stemness
C1QTNF4	Cancer_stemness
CD34	Cancer_stemness
CDK6	Cancer_stemness
CHRDL1	Cancer_stemness
CHST13	Cancer_stemness
COL24A1	Cancer_stemness
CRHBP	Cancer_stemness
DDX17	Cancer_stemness
DEPTOR	Cancer_stemness
DLK1	Cancer_stemness
DPY19L2	Cancer_stemness
ETV6	Cancer_stemness
FAM65C	Cancer_stemness
FLJ38379	Cancer_stemness
FLT3	Cancer_stemness
GATA2	Cancer_stemness
GNA15	Cancer_stemness
GPR126	Cancer_stemness
GUCY1A3	Cancer_stemness
HLF	Cancer_stemness
HOXA9	Cancer_stemness
HTR1F	Cancer_stemness
IGLL1	Cancer_stemness
ITGA9	Cancer_stemness
KIAA0125	Cancer_stemness
KIT	Cancer_stemness
LMO2	Cancer_stemness
LUC7L2	Cancer_stemness
MBOAT1	Cancer_stemness
MCTP2	Cancer_stemness
MLLT3	Cancer_stemness
MPL	Cancer_stemness
MPO	Cancer_stemness
MPPED2	Cancer_stemness
MSI2	Cancer_stemness
MSRB3	Cancer_stemness
NPR3	Cancer_stemness
P2RY1	Cancer_stemness
PAN3	Cancer_stemness
PDZD2	Cancer_stemness
PTPRD	Cancer_stemness
RAPGEF2	Cancer_stemness
RRAGD	Cancer_stemness
SAMD13	Cancer_stemness
SCD5	Cancer_stemness
SCN3A	Cancer_stemness
SLC22A16	Cancer_stemness
SLC25A27	Cancer_stemness
SLC2A5	Cancer_stemness
SLITRK4	Cancer_stemness
SOCS2	Cancer_stemness
SPINK2	Cancer_stemness
SSBP2	Cancer_stemness
STARD9	Cancer_stemness
STT3B	Cancer_stemness
TARDBP	Cancer_stemness
TCTEX1D1	Cancer_stemness
VWDE	Cancer_stemness
WDR49	Cancer_stemness
ZNF711	Cancer_stemness
ZNRF1	Cancer_stemness
AAR2	Cancer_stemness
ABCC1	Cancer_stemness
ABCG1	Cancer_stemness
ABHD10	Cancer_stemness
ACACA	Cancer_stemness
ACADM	Cancer_stemness
ACN9	Cancer_stemness
ACOT13	Cancer_stemness
ACP6	Cancer_stemness
ACTR8	Cancer_stemness
ADA	Cancer_stemness
ADCY3	Cancer_stemness
ADO	Cancer_stemness
ADPRM	Cancer_stemness
AHCY	Cancer_stemness
AHCYL2	Cancer_stemness
AK2	Cancer_stemness
AKR1A1	Cancer_stemness
AKR1C3	Cancer_stemness
AKR7A2	Cancer_stemness
ALCAM	Cancer_stemness
ALDH1A1	Cancer_stemness
ALG3	Cancer_stemness
ALG9	Cancer_stemness
AMACR	Cancer_stemness
ANAPC13	Cancer_stemness
ANGEL1	Cancer_stemness
ANKMY2	Cancer_stemness
ANKRD15	Cancer_stemness
ANKRD46	Cancer_stemness
ANKRD6	Cancer_stemness
ANKS1A	Cancer_stemness
AP4M1	Cancer_stemness
APIP	Cancer_stemness
APTX	Cancer_stemness
ARHGAP22	Cancer_stemness
ARHGAP29	Cancer_stemness
ARHGAP33	Cancer_stemness
ARHGAP5	Cancer_stemness
ARHGEF17	Cancer_stemness
ARL3	Cancer_stemness
ARMCX1	Cancer_stemness
ASAP2	Cancer_stemness
ASB13	Cancer_stemness
ASB9	Cancer_stemness
ASPH	Cancer_stemness
ATP1B1	Cancer_stemness
ATP5G2	Cancer_stemness
ATP5SL	Cancer_stemness
ATP6V0A2	Cancer_stemness
ATP7B	Cancer_stemness
ATP9A	Cancer_stemness
ATXN7L3B	Cancer_stemness
AVEN	Cancer_stemness
B3GNT1	Cancer_stemness
B3GNT2	Cancer_stemness
BACE1	Cancer_stemness
BAHCC1	Cancer_stemness
BBS10	Cancer_stemness
BCKDHB	Cancer_stemness
BCL11A	Cancer_stemness
BCL2L2	Cancer_stemness
BCORL1	Cancer_stemness
BEX4	Cancer_stemness
BHLHB9	Cancer_stemness
BLMH	Cancer_stemness
BTBD3	Cancer_stemness
BZW2	Cancer_stemness
C10orf95	Cancer_stemness
C11orf67	Cancer_stemness
C11orf71	Cancer_stemness
C11orf95	Cancer_stemness
C14orf1	Cancer_stemness
[truncated: 966 more rows]
