# Supplementary material for: Single-cell profiling uncovers PTPRG-driven stemness in malignant plasma cells and signatures of treatment failure in multiple myeloma
Source: Front Immunol. 2025 Sep 18;16:1658028. doi: 10.3389/fimmu.2025.1658028 (PMC12488599; doi:10.3389/fimmu.2025.1658028)
Supplement: Supplementary Table 2 — The target sites of siRNA for PTPRG. [file Table2.xlsx]

## Sheet: Sheet1
Table S2 The target sites of siRNA for PTPRG
si-PTPRG#1 sense：	5'-CGAUGCUGUUUCAAGCUAAUA-3′
si-PTPRG#1 antisense：	5'-UUAGCUUGAAACAGCAUCGUC-3′
si-PTPRG#2 sense：	5'-GGUGAGCUCUAUUCUAAUAAC-3′
si-PTPRG#2 antisense：	5'-UAUUAGAAUAGAGCUCACCGA-3′
si-NC sense：	5'-UUCUCCGAACGUGUCACGUTT-3′
si-NC antisense：	5'-ACGUGACACGUUCGGAGAATT-3′
