# Supplementary material for: Single-cell profiling uncovers PTPRG-driven stemness in malignant plasma cells and signatures of treatment failure in multiple myeloma
Source: Front Immunol. 2025 Sep 18;16:1658028. doi: 10.3389/fimmu.2025.1658028 (PMC12488599; doi:10.3389/fimmu.2025.1658028)
Supplement: Supplementary Table 3 — The primers of β-ACTIN and PTPRG. [file Table3.xlsx]

## Sheet: Sheet1
Table S3 The primers of β-ACTIN and PTPRG
Genes		Sequences (5’-3’)
β-ACTIN	Forward	TCCCTGGAGAAGAGCTACG
	Reverse	GTAGTTTCGTGGATGCCACA
PTPRG	Forward	TGACAGAAGGCTACGTTGGG
	Reverse	TCAGGACCATAGGCACCAGAG
