# Supplementary material for: Single-cell profiling uncovers PTPRG-driven stemness in malignant plasma cells and signatures of treatment failure in multiple myeloma
Source: Front Immunol. 2025 Sep 18;16:1658028. doi: 10.3389/fimmu.2025.1658028 (PMC12488599; doi:10.3389/fimmu.2025.1658028)
Supplement: Supplementary Table 4 — Description of patients and single cell data included in this study. [file Table4.xlsx]

## Sheet: Sheet1
Table S4. Description of patients and single cell data included in this study.
Patient ID	Cohort	Group*	Age	Gender	Type	Plasmacytoma	Karyotypes	FISH	Regimen**	Best response***	Total cell counts	QC-positive cell counts
MM012	Discovery	Suboptimal Responder	69	Female	IgD Lambda	No	48~49,-X,add(X)(q26),del(1)(q42),+der(3;6)(q10;p10),del(4)(p14),del(6)(q25),add(7)(p22),+11,add(15)(q15),+?ider(15)(q10)add(15)(q15)x2[cp9]/46,XX[[11]	N/A	VMP	SD	11944	7665
MM023	Discovery	Suboptimal Responder	68	Female	Non-secretory	Yes	47,XX,del(1)(p32p34.3),t(8;22)(q24.1;q11.2),t(11;14)(q13;q32),+18[14]/46,XX[6]	t(11;14), 1q21	VMP	SD	8328	4783
MM042	Discovery	Optimal Responder	68	Female	IgA Lambda	No	45,XX,der(13;14)(q10;q10)[20]	N/A	VMP	VGPR	8791	6319
MM043	Discovery	Optimal Responder	74	Male	Lambda light chain	No	43,XY,-7,add(9)(q34),-13,-14,add(18)(p11.2)[cp6]/46,XY[14]	Del13q, t(4;14)	VMP	VGPR	6420	4734
MM068	Discovery	Suboptimal Responder	78	Male	Lambda light chain	Yes	43,X,-Y,del(11)(q21q23),-13,-14,der(14)t(11;14)(q13;q32),der(22)t(1;22)(q12;q13)[17]/43,X,-Y,del(11),-13,-14,der(14)t(11;14),der(16)t(1;16)(q21;q11.2),der(22)t(16;22)(q11.2;q13)[3]	Del13q, t(11;14), 1q21	VMP	PD	2594	1523
MM088	Discovery	Optimal Responder	66	Male	IgG Kappa	No	46,XY[10]	N/A	VMP	VGPR	11323	10435
MM089	Discovery	Suboptimal Responder	68	Male	IgG Kappa	Yes	44,XY,dup(1)(q21q25),-15,-18,-20,+mar,inc[1]/46,XY[19]	N/A	VMP	SD	8541	6151
MM098	Discovery	Optimal Responder	66	Male	IgA Lambda	Yes	50,XY,+del(1)(p22),+del(6)(q23),+7,+9,+19,-22[2]/46.XY[18]	1q21	VMP	CR	7158	6004
MM158	Discovery	Suboptimal Responder	70	Male	Non-secretory	Yes	46,XY[20]	1q21	VMP	PR	8012	5965
MM163	Discovery	Optimal Responder	71	Female	IgG Kappa	No	44,X,-X,-13,add(16)(q22)[3]/46,XX[17]	Del13q, t(4;14), 1q21	VMP	VGPR	6048	5229
MM173	Discovery	Optimal Responder	66	Male	Lambda light chain	No	46,XY[20]	1q21	VMP	VGPR	8182	7426
MM174	Discovery	Optimal Responder	67	Male	IgA Kappa	No	46,XY[20]	Del13q	VMP	CR	4362	3407
MM188	Discovery	Optimal Responder	78	Female	Lambda light chain	No	46,XX[20]	N/A	VMP	VGPR	5946	5158
MM203	Discovery	Suboptimal Responder	69	Male	IgA Kappa	No	44,XY,+X,der(5)t(1;5)(q12;p15.3),add(6)(q12),del(8)(p11.2),add(9)(p13),-13,-14,add(16)(q12-13),-17[cp17]/46,XY[3]	Del13q, Del17p, 1q21	VMP	PD	13159	11939
MM209	Discovery	Optimal Responder	77	Male	Kappa light chain	Yes	46,XY[20]	N/A	VMP	CR	2094	1525
MM220	Discovery	Optimal Responder	75	Female	IgG Kappa	No	53,XX,+dic(1;19)(p11;q13.4),+3,+4,+6,+7,+11,-13,+15,+21[6]/46,XX[14]	Del13q, t(4;14), 1q21	VMP	VGPR	8859	8045
MM226	Discovery	Suboptimal Responder	59	Female	IgG Lambda	No	46,XX[20]	N/A	VMP	PR	4777	3983
MM233	Discovery	Suboptimal Responder	69	Male	IgG Lambda	No	45~46,-X,-Y,del(4)(p16),add(6)(q11),der(7)t(7;8)(p22;q13),-8,del(9)(p22),+11, +add(11)(q23),add(12)(p11.2),-13,der(14)t(6;14)(p21.1;q24),+15,add(16)(q22), del(17)(p11.2),-18,del(19)(q13.3),+21,+mar[cp19]/46,XY[1]	Del13q, Del17p	VMP	PR	9438	8364
