# Supplementary material for: Single-cell profiling uncovers PTPRG-driven stemness in malignant plasma cells and signatures of treatment failure in multiple myeloma
Source: Front Immunol. 2025 Sep 18;16:1658028. doi: 10.3389/fimmu.2025.1658028 (PMC12488599; doi:10.3389/fimmu.2025.1658028)
Supplement: Supplementary file 8 [file DataSheet1.zip]

Archive with 13 entries (12 files):
- the original image files for the blots/
- the original image files for the blots/PTRPG-3.tif
- the original image files for the blots/PTRPG-2.tif
- the original image files for the blots/caspase-3-2.tif
- the original image files for the blots/Actin-2.tif
- the original image files for the blots/Actin-1.tif
- the original image files for the blots/caspase-3-1.tif
- the original image files for the blots/PTRPG-1.tif
- the original image files for the blots/Cleaved-caspase-3-1.tif
- the original image files for the blots/Actin-3.tif
- the original image files for the blots/caspase-3-3.tif
- the original image files for the blots/Cleaved-caspase-3-3.tif
- the original image files for the blots/Cleaved-caspase-3-2.tif
