# Supplementary material for: Single-cell profiling uncovers PTPRG-driven stemness in malignant plasma cells and signatures of treatment failure in multiple myeloma
Source: Front Immunol. 2025 Sep 18;16:1658028. doi: 10.3389/fimmu.2025.1658028 (PMC12488599; doi:10.3389/fimmu.2025.1658028)
Supplement: Supplementary file 9 [file DataSheet2.zip]

Archive with 13 entries (12 files):
- Fig/
- Fig/Fig1.tif
- Fig/fig2.tif
- Fig/fig3.tif
- Fig/fig4.tif
- Fig/fig5.tif
- Fig/fig6.tif
- Fig/fig7.tif
- Fig/fig8.tif
- Fig/fig9.tif
- Fig/figs1.tif
- Fig/figs2.tif
- Fig/FigS3.tif
